# Supplementary material for: Audiologist’s Perspective in Auditory Rehabilitation: Implications for Ethical Conduct and Decision-Making in Portugal
Source: Audiol Res. 2022 Mar 26;12(2):171–81. doi: 10.3390/audiolres12020020 (PMC9028603; doi:10.3390/audiolres12020020)
Supplement: Supplementary file 1 [file audiolres-12-00020-s001.zip]

Archive with 2 entries (2 files):
- Questionnaire A (English version).pdf
- Questionnaire B (Portuguese version).pdf
